# Supplementary material for: Spatially Oriented S-Scheme and Schottky Junction in In2S3/Ti3C2/TiO2 Ternary Heterojunction for Efficient Photocatalytic H2 Production
Source: Molecules. 2026 May 20;31(10):1751. doi: 10.3390/molecules31101751 (PMC13209202; doi:10.3390/molecules31101751)
Supplement: Supplementary file 1 [file molecules-31-01751-s001.zip]

Archive with 1 entries (1 files):
- molecules-4292423-supplementary.pdf
